# Supplementary material for: NETosis and Nucleosome Biomarkers in Septic Shock and Critical COVID-19 Patients: An Observational Study
Source: Biomolecules. 2022 Jul 27;12(8):1038. doi: 10.3390/biom12081038 (PMC9405965; doi:10.3390/biom12081038)
Supplement: Supplementary file 1 [file biomolecules-12-01038-s001.zip]

Archive with 1 entries (1 files):
- biomolecules-1761164-supplementary.pdf
